# Supplementary material for: Development of Quinazolinone Derivatives as Modulators of Virulence Factors of Pseudomonas aeruginosa Cystic Fibrosis Strains
Source: Molecules. 2023 Sep 9;28(18):6535. doi: 10.3390/molecules28186535 (PMC10536951; doi:10.3390/molecules28186535)
Supplement: Supplementary file 1 [file molecules-28-06535-s001.zip]

Archive with 2 entries (2 files):
- molecules_cmpd-check-list molecules-2582478.pdf
- Supporting Information_V1_2023_08_30.pdf
